# Supplementary material for: Genome-Wide Identification and Characterization of the Maize ZmGT14 Gene Family Reveals ZmGT14-36 as a Drought-Responsive Gene Interacting with UGT85A2
Source: Plants (Basel). 2026 Feb 6;15(3):512. doi: 10.3390/plants15030512 (PMC12900031; doi:10.3390/plants15030512)
Supplement: Supplementary file 1 [file plants-15-00512-s001.zip]

Archive with 1 entries (1 files):
- plants-4100862-supplementary.pdf
